# Supplementary material for: Pseudoneglect in Visual Search: Behavioral Evidence and Connectional Constraints in Simulated Neural Circuitry
Source: eNeuro. 2017 Dec 28;4(6):ENEURO.0154-17.2017. doi: 10.1523/ENEURO.0154-17.2017 (PMC5745611; doi:10.1523/ENEURO.0154-17.2017)
Supplement: Extended Data 1 — Neurobots and cancellation task have been implemented on the basis of Evorobot*, an open source tool for running evolutionary experiments (http://laral.istc.cnr.it/evorobotstar/; Nolfi and Gigliotta, 2010). The present code, written in C++, includes header (.h) and source (.cpp) files of the modified version of Evorobot*. In particular, the motor control is defined in file epuck_sm.cpp (function move_robot retinaMotorControlType 20); neurorobots and task are initialized in file epuck.cpp (functions: initialize_robot_cancellationTask3(); initialize_world_cancellationTask; update_sensors; update_motors). The fitness function is defined in fuction ffitness_cancellationTask3. Download Extended Data 1, ZIP file. [file sup_enu-eN-NWR-0154-17-s02.zip]

Archive with 114 entries (107 files):
- header_files/
- header_files/debug/
- header_files/debug/containerDialog.cpp
- __MACOSX/
- __MACOSX/header_files/
- __MACOSX/header_files/debug/
- __MACOSX/header_files/debug/._containerDialog.cpp
- header_files/debug/epuckSerComm.cpp
- __MACOSX/header_files/debug/._epuckSerComm.cpp
- header_files/debug/evolution.cpp
- __MACOSX/header_files/debug/._evolution.cpp
- header_files/debug/Globals.cpp
- __MACOSX/header_files/debug/._Globals.cpp
- header_files/debug/io.cpp
- __MACOSX/header_files/debug/._io.cpp
- header_files/debug/learning.cpp
- __MACOSX/header_files/debug/._learning.cpp
- header_files/debug/Main.cpp
- __MACOSX/header_files/debug/._Main.cpp
- header_files/debug/mainwindow.cpp
- __MACOSX/header_files/debug/._mainwindow.cpp
- header_files/debug/network.cpp
- __MACOSX/header_files/debug/._network.cpp
- header_files/debug/parameters.cpp
- __MACOSX/header_files/debug/._parameters.cpp
- header_files/debug/rend_evolution.cpp
- __MACOSX/header_files/debug/._rend_evolution.cpp
- header_files/debug/rend_network.cpp
- __MACOSX/header_files/debug/._rend_network.cpp
- header_files/debug/rend_param.cpp
- __MACOSX/header_files/debug/._rend_param.cpp
- header_files/debug/rend_robot.cpp
- __MACOSX/header_files/debug/._rend_robot.cpp
- header_files/debug/segseg.cpp
- __MACOSX/header_files/debug/._segseg.cpp
- header_files/debug/Simulato.cpp
- __MACOSX/header_files/debug/._Simulato.cpp
- header_files/debug/special.cpp
- __MACOSX/header_files/debug/._special.cpp
- __MACOSX/header_files/._debug
- header_files/environment.h
- __MACOSX/header_files/._environment.h
- header_files/epuck.h
- __MACOSX/header_files/._epuck.h
- header_files/epuck_io.h
- __MACOSX/header_files/._epuck_io.h
- header_files/evolution.h
- __MACOSX/header_files/._evolution.h
- header_files/globals.h
- __MACOSX/header_files/._globals.h
- header_files/mainwindow.h
- __MACOSX/header_files/._mainwindow.h
- header_files/mesh.h
- __MACOSX/header_files/._mesh.h
- header_files/mode.h
- __MACOSX/header_files/._mode.h
- header_files/musclepair.h
- __MACOSX/header_files/._musclepair.h
- header_files/ncontroller.h
- __MACOSX/header_files/._ncontroller.h
- header_files/parameters.h
- __MACOSX/header_files/._parameters.h
- header_files/public.h
- __MACOSX/header_files/._public.h
- header_files/rend_controller.h
- __MACOSX/header_files/._rend_controller.h
- header_files/rend_epuck.h
- __MACOSX/header_files/._rend_epuck.h
- header_files/rend_evolution.h
- __MACOSX/header_files/._rend_evolution.h
- header_files/rend_param.h
- __MACOSX/header_files/._rend_param.h
- header_files/rend_robot3d.h
- __MACOSX/header_files/._rend_robot3d.h
- header_files/robot.h
- __MACOSX/header_files/._robot.h
- __MACOSX/._header_files
- source_files/
- source_files/environment.cpp
- __MACOSX/source_files/
- __MACOSX/source_files/._environment.cpp
- source_files/epuck.cpp
- __MACOSX/source_files/._epuck.cpp
- source_files/epuck_io.cpp
- __MACOSX/source_files/._epuck_io.cpp
- source_files/epuck_sm.cpp
- __MACOSX/source_files/._epuck_sm.cpp
- source_files/evolution.cpp
- __MACOSX/source_files/._evolution.cpp
- source_files/gcontroller.cpp
- __MACOSX/source_files/._gcontroller.cpp
- source_files/mainwindow.cpp
- __MACOSX/source_files/._mainwindow.cpp
- source_files/mesh.cpp
- __MACOSX/source_files/._mesh.cpp
- source_files/musclepair.cpp
- __MACOSX/source_files/._musclepair.cpp
- source_files/ncontroller.cpp
- __MACOSX/source_files/._ncontroller.cpp
- source_files/parameters.cpp
- __MACOSX/source_files/._parameters.cpp
- source_files/rend_controller.cpp
- __MACOSX/source_files/._rend_controller.cpp
- source_files/rend_epuck.cpp
- __MACOSX/source_files/._rend_epuck.cpp
- source_files/rend_evolution.cpp
- __MACOSX/source_files/._rend_evolution.cpp
- source_files/rend_param.cpp
- __MACOSX/source_files/._rend_param.cpp
- source_files/rend_robot3d.cpp
- __MACOSX/source_files/._rend_robot3d.cpp
- source_files/utility.cpp
- __MACOSX/source_files/._utility.cpp
- __MACOSX/._source_files
