# Supplementary material for: Pseudoneglect in Visual Search: Behavioral Evidence and Connectional Constraints in Simulated Neural Circuitry
Source: eNeuro. 2017 Dec 28;4(6):ENEURO.0154-17.2017. doi: 10.1523/ENEURO.0154-17.2017 (PMC5745611; doi:10.1523/ENEURO.0154-17.2017)
Supplement: Extended Data 1 — Neurobots and cancellation task have been implemented on the basis of Evorobot*, an open source tool for running evolutionary experiments (http://laral.istc.cnr.it/evorobotstar/; Nolfi and Gigliotta, 2010). The present code, written in C++, includes header (.h) and source (.cpp) files of the modified version of Evorobot*. In particular, the motor control is defined in file epuck_sm.cpp (function move_robot retinaMotorControlType 20); neurorobots and task are initialized in file epuck.cpp (functions: initialize_robot_cancellationTask3(); initialize_world_cancellationTask; update_sensors; update_motors). The fitness function is defined in fuction ffitness_cancellationTask3. Download Extended Data 1, ZIP file. [file sup_enu-eN-NWR-0154-17-s02.zip › header_files/musclepair.h]

/********************************************************************************
 *  FARSA Experimentes Library                                                  *
 *  Copyright (C) 2007-2012                                                     *
 *  Gianluca Massera <emmegian@yahoo.it>                                        *
 *  Stefano Nolfi <stefano.nolfi@istc.cnr.it>                                   *
 *  Tomassino Ferrauto <tomassino.ferrauto@istc.cnr.it>                         *
 *  Onofrio Gigliotta <onofrio.gigliotta@istc.cnr.it>                           *
 *                                                                              *
 *  This program is free software; you can redistribute it and/or modify        *
 *  it under the terms of the GNU General Public License as published by        *
 *  the Free Software Foundation; either version 2 of the License, or           *
 *  (at your option) any later version.                                         *
 *                                                                              *
 *  This program is distributed in the hope that it will be useful,             *
 *  but WITHOUT ANY WARRANTY; without even the implied warranty of              *
 *  MERCHANTABILITY or FITNESS FOR A PARTICULAR PURPOSE.  See the               *
 *  GNU General Public License for more details.                                *
 *                                                                              *
 *  You should have received a copy of the GNU General Public License           *
 *  along with this program; if not, write to the Free Software                 *
 *  Foundation, Inc., 51 Franklin St, Fifth Floor, Boston, MA  02110-1301  USA  *
 ********************************************************************************/

#ifndef MUSCLEPAIR_H
#define MUSCLEPAIR_H


/*!  MusclePair class
 *
 *  \par Motivation
 *    A MusclePair emulate the muscle dynamics.<br>
 *  \par Description
 *  \par Warnings
 *    Warnings
 */
class MusclePair {
public:
	/*! construct a MusclePair
	 *  The two muscles are identical and they generate opposite torques
	 *  \param dof the joint where the muscles are attached
	 *  \param ksh vedi implementazione_muscolo.lyx
	 *  \param tmax vedi implementazione_muscolo.lyx
	 *  \param rl vedi implementazione_muscolo.lyx
	 *  \param lmax vedi implementazione_muscolo.lyx
	 *  ash is automatically determineted by equation described in implementazione_muscolo.lyx
	 */
	MusclePair( float *dof,float mindof, float maxdof, float ksh, float tmax, float rl, float lmax );
	/*! Destructor */
	virtual ~MusclePair() { /*Nothing to do*/ };
	/*!  Set the resting lenght of muscles */
	void setRestLength( float rl );
	/*!  Return the resting lenght of muscles */
	float getRestLength();
	/*!  Set the max tension */
	void setMaxTension( float tmax );
    /*!  Return the max tension */
    float getMaxTension( );
    /*!  Set the maximum length */
    void setMaxLength( float lmax );
    /*!  Return the maximum length */
    float getMaxLength();
    /*!  Return the minimum length
     *  Automatically calculated by other parameters
     */
    float getMinLength();
    /*!  Return the A_sh (shape factor)
     *  Automatically calculated by other parameters
     */
    float getAsh( );
	/*! override the automatically Ash parameter
	 *  \warning this value will be recalculated every time other properties will be changed */
	void setAsh( float newash );
    /*!  Set the K_sh (passive shape factor)
	 * \param reduceFactor scale the passive curve determined by Ksh by this factor
     */
    void setKsh( float ksh, float reduceFactor = 1.0 );
    /*!  Return the K_sh (shape factor) */
    float getKsh( );
    /*!  Set the Viscosity */
    void setViscosity( float b );
    /*!  Return the Viscosity */
    float getViscosity( );
    /*!  Set the activation of muscles */
    void setActivation( float act1, float act2 );
    /*!  Return the activation of muscles */
    void getActivation( float& act1, float& act2 );
    /*!  Return the current extension of muscles */
    void getExtension( float& l1, float& l2 );
    /*!  Return the current extension of muscles */
	void getActiveForces( float& ta1, float& ta2 ) {
		ta1 = tal1;
		ta2 = tal2;
	};
	/*! Return proprioception a value between 0-1 */
	float getProprioception(float jointPos);
	void setDofLimits(float lowLimit, float highLimit);
	/*! return the Torque the muscles would apply
	 *  calculating the Tension forces according with Hill muscle model
	 */
	float apply();
	//utilities
	float linearMap( float x, float min, float max, float outMin, float outMax);
	float invLinearMap( float x, float min, float max, float outMin, float outMax);
    void resetMuscle(); //just call getextension: to call after resetting dof position
private:
	/*! DOF where muscles are attached */
	//PhyDOF* dof; serve per riprendersi la posizione corrente dell'occhio
	float *dof;
	/*! Active Shape Factor */
	float ash;
	/*! Passive Shape Factor */
	float ksh;
	/*! Passive scale factor */
	float reduceKsh;
	/*! viscosity of muscles */
	float b;
	/*! Max Torque */
	float tmax;
	/*! Resting Lenght */
	float rl;
	/*! Max Lenght */
	float lmax;
	/*! Minimum Lenght (automatically calculated by setMaxLenght, and setRestLenght) */
	float lmin;
	/*! Activation of muscle AGONISTA */
	float act1;
	/*! Activation of muscle ANTAGONISTA */
	float act2;
	/*! Extension calculated at the last calling of apply() */
	float last_x1;
	/*! Extension calculated at the last calling of apply() */
	float last_x2;
	/*! Velocity of length variations */
	float dx1;
	/*! Velocity of length variations */
	float dx2;
	/*! last active forces */
	float tal1, tal2;
	/*! dof limits */
	float lowLim, higLim; //by default 0-1
};


#endif
