# Supplementary material for: Pseudoneglect in Visual Search: Behavioral Evidence and Connectional Constraints in Simulated Neural Circuitry
Source: eNeuro. 2017 Dec 28;4(6):ENEURO.0154-17.2017. doi: 10.1523/ENEURO.0154-17.2017 (PMC5745611; doi:10.1523/ENEURO.0154-17.2017)
Supplement: Extended Data 1 — Neurobots and cancellation task have been implemented on the basis of Evorobot*, an open source tool for running evolutionary experiments (http://laral.istc.cnr.it/evorobotstar/; Nolfi and Gigliotta, 2010). The present code, written in C++, includes header (.h) and source (.cpp) files of the modified version of Evorobot*. In particular, the motor control is defined in file epuck_sm.cpp (function move_robot retinaMotorControlType 20); neurorobots and task are initialized in file epuck.cpp (functions: initialize_robot_cancellationTask3(); initialize_world_cancellationTask; update_sensors; update_motors). The fitness function is defined in fuction ffitness_cancellationTask3. Download Extended Data 1, ZIP file. [file sup_enu-eN-NWR-0154-17-s02.zip › source_files/musclepair.cpp]

/********************************************************************************
 *  FARSA Experimentes Library                                                  *
 *  Copyright (C) 2007-2012                                                     *
 *  Gianluca Massera <emmegian@yahoo.it>                                        *
 *  Stefano Nolfi <stefano.nolfi@istc.cnr.it>                                   *
 *  Tomassino Ferrauto <tomassino.ferrauto@istc.cnr.it>                         *
 *  Onofrio Gigliotta <onofrio.gigliotta@istc.cnr.it>                           *
 *                                                                              *
 *  This program is free software; you can redistribute it and/or modify        *
 *  it under the terms of the GNU General Public License as published by        *
 *  the Free Software Foundation; either version 2 of the License, or           *
 *  (at your option) any later version.                                         *
 *                                                                              *
 *  This program is distributed in the hope that it will be useful,             *
 *  but WITHOUT ANY WARRANTY; without even the implied warranty of              *
 *  MERCHANTABILITY or FITNESS FOR A PARTICULAR PURPOSE.  See the               *
 *  GNU General Public License for more details.                                *
 *                                                                              *
 *  You should have received a copy of the GNU General Public License           *
 *  along with this program; if not, write to the Free Software                 *
 *  Foundation, Inc., 51 Franklin St, Fifth Floor, Boston, MA  02110-1301  USA  *
 ********************************************************************************/

#include "musclepair.h"
#include <math.h>


/*
dopo aver inizializzato con i valori di Gianluca
1)setActivation()
2)aplly ritorna la velocit� da applicare al giunto

*/


MusclePair::MusclePair(float *dof,float mindof, float maxdof, float ksh, float tmax, float rl, float lmax ) {
	//vedere parametri di Gianluca
	this->dof = dof;
    this->ksh = ksh;
	reduceKsh = 1.0;
    this->tmax = tmax;
    this->rl = rl;
    this->lmax = lmax;
    lmin = 2.0f*rl - lmax;
    this->ash = (rl*rl) / ( (lmax-rl)*(lmax-rl) );
    this->b = 1.0f; // viscosity (si potrebbe mettere a zero per toglierla)
    this->setDofLimits(mindof,maxdof);
	getExtension( last_x1, last_x2 );
    this->dx1 = 0.0f;
    this->dx2 = 0.0f;
	
}

void MusclePair::setRestLength( float rl ) {
    this->rl = rl;
    lmin = 2.0f*rl - lmax;
    ash = (rl*rl) / ( (lmax-rl)*(lmax-rl) );
}

float MusclePair::getRestLength() {
    return rl;
}

void MusclePair::setMaxTension( float tmax ) {
    this->tmax = tmax;
}

float MusclePair::getMaxTension( ) {
    return tmax;
}

void MusclePair::setMaxLength( float lmax ) {
    this->lmax = lmax;
    lmin = 2.0f*rl - lmax;
    ash = (rl*rl) / ( (lmax-rl)*(lmax-rl) );
}

float MusclePair::getMaxLength() {
    return lmax;
}

float MusclePair::getMinLength() {
    return lmin;
}

float MusclePair::getAsh( ) {
    return ash;
}

void MusclePair::setAsh( float newash ) {
    ash = newash;
}

void MusclePair::setKsh( float ksh, float reduceFactor ) {
    this->ksh = ksh;
	reduceKsh = reduceFactor;
}

float MusclePair::getKsh( ) {
    return ksh;
}

void MusclePair::setViscosity( float b ) {
    this->b = b;
}

float MusclePair::getViscosity( ) {
    return b;
}

void MusclePair::setActivation( float act1, float act2 ) {
	//da fare prima di apply
	//act1 e act2 devono andare da 0 a 1
    this->act1 = act1;
    this->act2 = act2;
}

void MusclePair::getActivation( float& act1, float& act2 ) {
    act1 = this->act1;
    act2 = this->act2;
}

void MusclePair::getExtension( float& l1, float& l2 ) {
    float angle = *dof; //dobbiamo aggiornarlo con la posizione dell'oggetto da spostare
    //float lowLim, higLim;
    //dof->limits( lowLim, higLim );
	
    l1 = linearMap( angle, lowLim, higLim, lmin, lmax );
    l2 = invLinearMap( angle, lowLim, higLim, lmin, lmax );
}

float MusclePair::apply() {
    float x1, x2;
    getExtension( x1, x2 );//recupera l'estensione dei muscoli
    // Calculate the current velocity of shortening/lengthing of muscles
    float timestep = 0.1;//da verificare
    dx1 = ( x1 - last_x1 ) / timestep;
    dx2 = ( x2 - last_x2 ) / timestep;
	
    float ta1 = act1 * ( -ash*tmax*(x1-rl)*(x1-rl)/(rl*rl) + tmax );
    float tp1 = reduceKsh*0.5*tmax * (exp( ksh*(x1-rl)/(lmax-rl) ) - 1.0f ) / ( exp( ksh ) - 1.0f );
    float tv1 = b * dx1;

    float ta2 = act2 * ( -ash*tmax*(x2-rl)*(x2-rl)/(rl*rl) + tmax );
    float tp2 = reduceKsh*0.5*tmax * ( exp( ksh*(x2-rl)/(lmax-rl) ) - 1.0f ) / ( exp( ksh ) - 1.0f );
    float tv2 = b * dx2;

	tal1 = ta1;
	tal2 = ta2;

    last_x1 = x1;
    last_x2 = x2;

	return -(ta1+tp1+tv1) + (ta2+tp2+tv2);
}

float MusclePair::linearMap( float x, float min, float max, float outMin, float outMax)
{
	float m = ( outMax-outMin )/( max-min );
    float q = outMin - m*min;
    float ret = m*x+q;
    if (ret < outMin) return outMin;
    if (ret > outMax) return outMax;
    return ret;

}

float MusclePair::invLinearMap( float x, float min, float max, float outMin, float outMax)
{
	double m = - ( outMax-outMin )/( max-min );
    double q = outMax - m*min;
    double ret = m*x+q;
    if (ret < outMin) return outMin;
    if (ret > outMax) return outMax;
    return ret;

}

void MusclePair::setDofLimits(float lowLimit, float highLimit)
{
	lowLim=lowLimit;
	higLim=highLimit;
}
void MusclePair::resetMuscle()
{
	getExtension( last_x1, last_x2 );
}
float MusclePair::getProprioception(float jointposition)
{
	return linearMap(jointposition,lowLim,higLim,0.0,1.0);
}
